# Supplementary material for: Drug-related problems and associated factors in Ethiopia: a systematic review and meta-analysis
Source: J Pharm Policy Pract. 2021 Apr 26;14:36. doi: 10.1186/s40545-021-00312-z (PMC8077957; doi:10.1186/s40545-021-00312-z)
Supplement: Supplementary file 1 — Additional file 1. Raw data. [file 40545_2021_312_MOESM1_ESM.xlsx]

## Sheet: Sheet1
Author	Year	Design	The Hospital	The Hospital Department	Medical conditions	sample size	Event	No Event	Total Number of Event	Unneccessary Drug Therapy	Need Additional Ddrug Therapy	Ineffective Drug Therapy	Low Dose	High Dose	Adverse Drug Reaction	Non-Compliance
Mohammednur et al	2014	Cross-sectional	Adama Referal Hospital	Ambulatory Care	Hypertension	192	155	37	452	10			90	81	179	86
Gebre et al	2017	Cross-sectionals	Tikur Anbessa Specialized Hospital	Ambulatory Care	Diabetes	418	177	241	207	20	52	54	58	5	18
Gobezie et al	2014	Cross-sectionals	Ambo General Hospital	Ambulatory Care	Hypertension	151	118	33	200	37	24	19	24		15	81
Gobezie et al	2013	Prospective General cohart study	Felege Hiwot Referal Hospital	Ambulatory Care	Heart failure	76	73	3	104		57	11	6	10	20
Aster et al	2019	prospective observational study	Jimma University Medical Centre	Medical Ward	Chronic kidney disease	103	81	22	200	9	62	20	36	29	4	40
Yaschilal et al	2014	prospective observational study	Dessie Referal Hospital	Medical Ward	Mixed	147	111	36	159	48	57	3	21	6	15	9
Abadir et al	2015	Cross-sectional	Dilchora Referal Hospital	Ambulatory Care	Hypertension	271	193	79	318	5	182	7				124
Gashaw et al	2016	Cross-Sectional Study	Gondar University Referal Hospital	MedicalWard	Mixed	256	169	87	174	7	42	24	36	32	8	25
Yirga et al	2015	prospective observational study	Jimma University Medical Centre	Ambulatory Care	Heart failure	340	284	56	883	34	241	243	245	14	26	80
Tadele et al	2014	prospective observational study	Jimma University Medical Centre	Medical Ward	Mixed	152	115	37	221	45	48	14	48	23	14	29
Bereket et al	2014	Cross‑sectional study	Jimma University Medical Centre	Medical Ward	Mixed	257	189	68	316	47	103	42	44	49		31
Mohammed et al	2016	Cross sectional study	Jimma University Medical Centre	Ambulatory Care	Diabetes and Hypertension	300	70	230	494	51	145	138	78	9	13	60
Mequanent et al	2014	Cross sectional study	Zewditu Referal Hospital	Pediatrics Ward	Mixed	285	90	195	106	8	3		35	36	24
Asgedom et al	2016	Cross sectional study	Ayder Referal Hospital	Ambulatory Care	Hypertension	241	134	107	357	40	61	44	60	3	6	143
Kaleab et al	2015	Cross-sectional	Gebre Tsadik Shawo General Hospital	Ambulatory Care	Heart failure	132	86	46	163	10	54	17	4	11	21	46
Eskinder et al	2013	Cross-sectional study	Tikur Anbessa Specialized Hospital	Ambulatory Care	Cancer	367	274	93	474	62	30	65	69	78	170
Hailu et al	2015	Cross sectional study	Wolaita Referal Hospital	Ambulatory Care	Diabetes	243	202	41	378	16	137	8	65	14	11	127
Malede et al	2018	prospective interventional study	Tikur Anbessa Specialized Hospital	Ambulatory Care	Cancer	176	107	69	257	25	70	11	60	41	14	36
Beshir et al	2017	cross-sectional study	Tikur Anbessa Specialized Hospital	Ambulatory Care	Epilepsy	191	134	57	352	3	18	98	39	33	161
Elham et al	2017	cross-sectional study	Tikur Anbessa Specialized Hospital	Ambulatory Care	Heart failure	423	277	146	572	31	69	100	129	82	161
Mohammed et al	2014	cross-sectional study	Tikur Anbessa Specialized Hospital	Medical Ward	Mixed	225	117	108	152	7	17	4	11	34	59
Tadele et al	2015	prospective observational study	Mizan, Bonga, & Tepi General Hospital	Medical Ward	Mixed	348	233	115	390	58	91	45	65	46	22	63
Ayele et al	2017	Cross-sectional	Madda-Walabu University Goba Referal Hospital	Ambulatory Care	Diabetes	216	190	26	446	16	224	28	55	3	23	97
Tamene et al	2017	cross-sectional study	Hiwot Fana Specialized University Hospital	Ambulatory Care	Heart failure	216	131	85	131	16	76	9	14			16
Haymen et al	2018	cross-sectional study	Hiwot Fana Specialized University Hospital	Ambulatory Care	Diabetes	148	127	21	127	25		25	46			31
Berhane et al	2017	prospectice observational study	Jimma University Medical Centre	Medical and Surgical Ward	Mixed	200	161	39	449	81	69	181			92	26
Gobezie et al	2013	General cohort study	Jimma University Medical Centre & Felege Hiwot Referal Hospital	Ambulatory Care	Heart failure	97	86	11	179	7	106	12	5	27	22
Yohannes et al	2017	cross-sectional study	Hiwot Fana Specialized University Hospital	Ambulatory Care	Diabetes and Hypertension	203	179	24	364	39	77				69	179
Bereket et al	2013	cross-sectional study	Jimma University Medical Centre	Medical Ward	Mixed	257	140	117	316	47	103	42	44	49		31
Gizachew et al	2018	prospective observational study	Dessie Referal Hospital	Pediatrics Ward	Mixed	81	71	10	119	20	30	3	22	10	10	24
Gubae et al	2017	cross-sectional study	Tikur Anbessa Specialized Hospital	Ambulatory Care	Schizopherenia	117	62	55
Gosaye et al	2017	cross-sectional study	Jimma University Medical Centre	Surgical Ward	Mixed	300	228	72	418	66	52	21	124	81	26	48

## Sheet: Sheet3
Study ID	Factors	Event	Total
	Single	38	82
	Ever married	220	439
	Male	267	533
	Famale	376	705
	Urban	162	361
	Rural	15	57
	Having type 2 DM	164	357
	Having type 1 DM	13	61
	Having > 3 Comorbidity	16	26
	Having < 3 Comorbidity	117	271
	Taking Insulin	83	175
	Taking oral blood glucose lowering therapy	43	134
	Poor medication adherence	60	100
	Good medication adherence	52	190
	Stage-IV Chronic Kedney Disease	52	67
	Stage I-III Chronic Kedney Disease	29	36
	Taking > 5 drugs	594	730
	Taking < 5 drugs	502	955
	Having > 5 Comorbidity	36	43
	Having < 5 Comorbidity	125	182
	Have comorbidity	512	608
	Not have comorbidity	343	627
	Taking > 3drugs	203	234
	Taking < 3 drugs	107	232
	Uncontrolled Blood preassure	146	173
	Controlled Blood Preassure	47	98
	Hospital stay > 7 day	218	291
	Hospital stay <7 day	140	222
	Age > 50 years	154	162
	Age < 50 years	130	178
	Negative medication belief	168	219
	Posative medication belief	16	121
	Poorly involved patient in self-management	223	248
	Actively involved patient in self-management	61	92
	Use sabstance	402	485
	Not use substance	202	338
	Hospital stay > 10 days	70	115
	Hospital stay < 10 day	71	169
	Significant Drug Interaction	55	84
	No significant Drug Interaction	177	418
	Hospital stay > 3 day	130	156
	Hospital stay < 3days	142	209
	Taking > 2 drugs	90	112
	Taking 1 drugs	106	200
	Heart failure with reduced ejection fraction	94	104
	Heart failure with preserved ejection fraction	183	319
	Had hospitalization history	182	216
	Had not hospitalization history	51	75
	Organ Function Test Considered	53	175
	Organ Function Test not considered	16	19
	Duration of diseasse > =5 year	23	40
	Duration of disease < 1 year	8	24
	Paid for medications	44	95
	Not paid for medications	18	23
